# Supplementary material for: Recent and dynamic transposable elements contribute to genomic divergence under asexuality
Source: BMC Genomics. 2016 Nov 7;17:884. doi: 10.1186/s12864-016-3234-9 (PMC5100183; doi:10.1186/s12864-016-3234-9)
Supplement: Additional file 3: — Intra-family heterogeneity of most abundant TE families in the genomes of the five accessions of T. officinale. Number of clusters are presented for each model described in the method section. (XLSX 9 kb) [file 12864_2016_3234_MOESM3_ESM.xlsx]

## Sheet: Additional File 1
MODEL	Macranthoides 3	Macranthoides 12	Macranthoides 13	Macranthoides 11	Macranthoides 8
1. Linear+	17	18	13	12	11
2. Linear nulle	1	1	0	0	0
3. Linear-	1	1	3	2	3
4. Quadratic concave	34	35	36	17	20
5. Quadratic convex (maximum curvature%)	58 (95.7)	54 (95.7)	53 (95.7)	61 (95.3)	60 (95.5)
6. Quadratic convex maximum curvature>99%	6	6	6	4	2
Total number of clusters	117	115	111	96	96
