# Supplementary material for: Recent and dynamic transposable elements contribute to genomic divergence under asexuality
Source: BMC Genomics. 2016 Nov 7;17:884. doi: 10.1186/s12864-016-3234-9 (PMC5100183; doi:10.1186/s12864-016-3234-9)
Supplement: Additional file 4: — Statistical analyses of the relative abundance of TE classes between accessions, as estimated by read counts, at three hierarchical levels of annotation (Likelihood Ratio Chi-square test). (XLSX 9 kb) [file 12864_2016_3234_MOESM4_ESM.xlsx]

## Sheet: Sheet1
Likelihood Ratio Chi-square
Hierarchical levels	DF	Value	Probability
Class	16	368774	<0,0001
Superfamily	44	1397359	<0,0001
Family	48	770180	<0,0001
