# Supplementary material for: Recent and dynamic transposable elements contribute to genomic divergence under asexuality
Source: BMC Genomics. 2016 Nov 7;17:884. doi: 10.1186/s12864-016-3234-9 (PMC5100183; doi:10.1186/s12864-016-3234-9)
Supplement: Additional file 5: — Number of clusters, genomic abundance and proportions of most abundant transposable elements classified according to Wicker et al. [1] in the five accessions of T. officinale apomictic lineage. (XLSX 13 kb) [file 12864_2016_3234_MOESM5_ESM.xlsx]

## Sheet: Sheet1
Annotations			Macranthoides 11				Macranthoides 8				Macranthoides 12				Macranthoides 13				Macranthoides 3
			Nb clusters	Nb clusters in model 1-4-6	Size (Mbp)	%TE	Nb clusters	Nb clusters in model 1-4-6	Size (Mbp)	%TE	Nb clusters	Nb clusters in model 1-4-6	Size (Mbp)	%TE	Nb clusters	Nb clusters in model 1-4-6	Size (Mbp)	%TE	Nb clusters	Nb clusters in model 1-4-6	Size (Mbp)	%TE
Retrotransposons			76	23	193.42	22.3603	74	20	185.16	21.4056	88	40	272.43	31.4951	78	33	231.15	26.7231	88	37	243.7	28.1737
	LTR Elements Ty1/Copia		38	15	93.59	10.8194	37	12	84.05	9.71624	36	14	97.63	11.2872	36	14	99.99	11.5595	38	16	97.32	11.2513
		Maximus/SIRE	19	6	53.78	6.21779	22	6	52.64	6.08555	21	6	56.13	6.48873	14	5	39.9	4.61298	21	9	58.79	6.79633
		Bianca	5	3	9.01	1.04177	5	3	9.84	1.13749	3	3	6.67	0.770997	4	3	6.67	0.771272	4	3	6.83	0.789147
		Tork	4	1	8.38	0.969151	4	1	10.03	1.15938	3	1	9.82	1.13556	4	1	9.83	1.13642	3	0	5.76	0.666358
		AleII	2	2	6.43	0.743281	1	1	1.55	0.179263	3	2	7.83	0.905549	4	3	10.9	1.26017	5	3	11.91	1.37821
		Angela	2	0	5.12	0.592244	1	0	3.51	0.405954	1	0	3.1	0.358627	3	1	11.84	1.36935	1	0	3.25	0.375679
		Ivana/Oryco	1	0	1.57	0.181658	0	0	0	0	0	0	0	0	0	0	0	0	0	0	0	0
		Unclassified	2	0	2.72	0.314942	2	0	2.67	0.308858	4	2	12.24	1.41497	2	1	8.12	0.938844	1	1	1.39	0.160535
		TAR	1	1	1.32	0.152861	1	1	1.3	0.150809	1	0	1.84	0.212803	1	0	1.88	0.2175	1	0	1.63	0.188107
		AleI/Retrofit	2	2	5.24	0.605674	1	0	2.5	0.288945	0	0	0	0	4	0	10.84	1.25295	2	0	7.76	0.896922
	LTR Elements Ty3/Gypsy		31	6	85.86	9.92631	28	8	78.05	9.02335	46	22	152.89	17.6747	32	14	104.24	12.0512	36	14	103.73	11.9922
		Chromovirus	22	4	63.83	7.37865	21	6	61.67	7.12952	36	16	130	15.0284	25	11	84.86	9.81042	29	10	86.98	10.0552
		Ogre/TAT	5	0	12.55	1.45086	4	0	10.73	1.24097	4	1	10.01	1.15775	4	0	12.5	1.44519	4	1	10.42	1.20519
		Athila	3	2	5.34	0.617225	3	2	5.65	0.652861	3	3	6.73	0.778194	3	3	6.88	0.795607	3	3	6.33	0.731821
		Unclassified	1	0	4.15	0.479572	0	0	0	0	3	2	6.14	0.710318	0	0	0	0	0	0	0	0
	Unclassified LTR		4	0	8.96	1.03632	5	0	13.44	1.55428	5	4	18.76	2.16913	10	5	26.92	3.11244	5	1	11.55	1.33477
	LINE		1	1	1.77	0.204761	0	0	0	0	0	0	0	0	0	0	0	0	2	0	4.52	0.523078
	ParaRetrovirus (Caulimovirus)		1	1	1.13	0.130778	0	0	0	0	0	0	0	0	0	0	0	0	0	0	0	0
	Unclassified retrotransposons		1	0	2.1	0.242809	4	0	9.62	1.11173	1	0	3.15	0.364046	0	0	0	0	7	6	26.58	3.07237
DNA transposons			5	1	10.67	1.23347	6	3	23.55	2.72234	8	3	23.16	2.67733	14	6	41.12	4.75432	12	5	32.14	3.71529
	Unclassified		0	0	0	0	2	1	7.31	0.845607	2	1	9.67	1.1174	6	3	20.57	2.37792	3	0	12.54	1.4501
	hAT		1	0	1.5	0.173356	3	1	5.98	0.690939	1	0	1.41	0.162673	2	2	9.29	1.07449	3	2	8.09	0.934913
	Mutator		3	1	7.73	0.894148	1	1	10.26	1.18579	0	0	0	0	3	1	6.66	0.769957	5	3	10.05	1.16182
	PIF-Harbinger		0	0	0	0	0	0	0	0	1	0	1.55	0.179668	1	0	1.47	0.167197	1	0	1.46	0.168454
	CACTA		0	0	0	0	0	0	0	0	1	0	2.97	0.343064	0	0	0	0	0	0	0	0
	Helitron		1	0	1.44	0.16597	0	0	0	0	3	2	7.56	0.874523	2	0	3.16	0.364754	0	0	0	0
Unclassified repeats			12	4	26.93	3.11293	14	8	31.51	3.64237	8	5	16.5	1.90777	8	5	32.87	3.80045	10	7	24.25	2.80344
Tandem repeats			1	1	1.13	0.130239	0	0	0	0	1	1	1.65	0.190448	2	2	2.84	0.328353	1	1	1.45	0.167269
Ribosomal DNA			2	2	4.46	0.515738	2	2	3.66	0.422775	9	9	19.98	2.3101	9	9	18.45	2.13269	7	7	14.65	1.69408
TOTAL			96	33	236.6	27.3527	96	33	243.87	28.1931	113	59	333.72	38.5807	111	55	326.44	37.7389	118	57	316.19	36.5538
